# Supplementary material for: Clinical and Genetic Analysis of a European Cohort with Pericentral Retinitis Pigmentosa
Source: Int J Mol Sci. 2019 Dec 20;21(1):86. doi: 10.3390/ijms21010086 (PMC6982348; doi:10.3390/ijms21010086)
Supplement: Supplementary file 1 [file ijms-21-00086-s001.zip]

Archive with 1 entries (1 files):
- ijms-626042-supplementary.xlsx
