# Supplementary material for: Clinical and Genetic Analysis of a European Cohort with Pericentral Retinitis Pigmentosa
Source: Int J Mol Sci. 2019 Dec 20;21(1):86. doi: 10.3390/ijms21010086 (PMC6982348; doi:10.3390/ijms21010086)
Supplement: Supplementary file 1 [file ijms-21-00086-s001.zip › ijms-626042-supplementary.xlsx]

## Sheet: Table S1
Table S1. Detailed clinical description of the pericentral RP cohort.
Abbreviations: AD, Autosomal Dominant pattern of inheritance; AR, Autosomal Recessive pattern of inheritance; B.N.L., Below Noise Level; BCVA, Best Corrected Visual Acuity; CME, Macular Cystoid Edema; CRT, Central retinal thickness; ERG, Electoretinogram; ERM, Epiretinal Membrane; EZ, Ellipsoid Zone; FAF, Fundus autofluorescence imaging; IRC, Intraretinal cysts; LE, Left Eye; MS, Mean retinal Sen…
Patient	Family	Pedigree	Age	Age of onset (yrs)	Symptoms	BCVA RE	BCVA LE	Correction RE	Correction LE	Lens RE	Lens RE	CRT RE (µm)	CRT LE (µm)	EZ Band RE (µm)	EZ Band LE (µm)	OCT RE	OCT LE	MS RE (dB)	MS LE (dB)	fixation RE	fixation LE	FAF pattern RE	FAF pattern LE	ERG scotopic RE	ERG scotopic LE	ERG maximal RE	ERG maximal LE	ERG photopic RE	ERG photopic LE	ERG flicker RE	ERG flicker LE	ERG Scotopic RE (µV)	ERG Scotopic LE (µV)	ERG Photopic RE (µV)	ERG Photopic LE (µV)	ERG Maximal RE a wave (µV)	ERG Maximal RE b wave (µV)	ERG Maximal LE a wave (µV)	ERG Maximal LE b wave (µV)	ERG flicker RE (µV)	ERG flicker LE (µV)	Syndromic form
P1	F1	AD	15	8	photophobia	1	1	(sph. -4,25=cyl.-3,5 α10˚)	(sph. -5,5=cyl.-3,5 α180˚)	normal	normal	287	274	3741	3191	normal	normal	n.a.	n.a.	n.a.	n.a.	n.a.	n.a.	sub-normal	sub-normal	sub-normal	sub-normal	sub-normal	sub-normal	sub-normal	sub-normal	16.9	33	47.9	34.9	16.7	28.6	13.8	23.3	10.9	8.96	no
P2	F1	AD	49	12	photophobia	1	1	(sph.-4,25=cyl.-0,75 α10˚)	(sph.-3,75=cyl. -0,5 α140˚)	initial opacity	initial opacity	304	315	1384	1825	ERM	ERM	n.a.	n.a.	n.a.	n.a.	ring	ring	sub-normal	sub-normal	sub-normal	sub-normal	sub-normal	sub-normal	sub-normal	sub-normal	2.85	9.95	17.1	17.5	14.5	18.5	17.6	12.7	5.55	8.21	no
P3	F2	SP	55	30	night blindness; hearing loss	0.8	1	not improved with lens	not improved with lens	initial opacity	initial opacity	209	199	1057	955	normal	normal	n.a.	n.a.	n.a.	n.a.	n.a.	n.a.	sub-normal	sub-normal	sub-normal	sub-normal	sub-normal	sub-normal	sub-normal	sub-normal	23.2	35.4	16.5	26.7	88.4	125	66.4	119	22.9	22.9	USH II
P4	F3	AR	52	49	night blindness; narrowing of visual field	0.9	0.9	(cyl. +3,5 α110˚)	(sph.+0,50=cyl.+3 α60˚)	normal	normal	314	296	1756	1702	normal	VMT	n.a.	n.a.	n.a.	n.a.	ring	ring	sub-normal	sub-normal	sub-normal	sub-normal	sub-normal	sub-normal	sub-normal	sub-normal	1.25	5.79	78.1	67.8	106	146	96.2	125	72.2	62.8	no
P5	F4	SP	20	15	incidental diagnosis	1	1	(sph. -1,00=cyl.-2 α20˚)	(sph. -1,50=cyl. -1,25 α150˚)	normal	normal	280	276	3277	2934	normal	normal	n.a.	n.a.	n.a.	n.a.	n.a.	n.a.	sub-normal	sub-normal	sub-normal	sub-normal	sub-normal	sub-normal	sub-normal	sub-normal	23.2	14.5	48	47.1	57.5	75.7	27.4	81	21.3	21.1	no
P6	F5	SP	84	50	reduction of visual acuity	0.2	0.4	(cyl. +1,5 α140°)	(cyl. +1 α40°)	pseudophakic	pseudophakic	n.a.	n.a.	n.a.	n.a.	n.a.	n.a.	n.a.	n.a.	n.a.	n.a.	n.a.	n.a.	sub-normal	sub-normal	sub-normal	sub-normal	sub-normal	sub-normal	sub-normal	sub-normal	28.7	29.9	23.6	68.7	96.6	106.7	109.1	121.2	13.7	34.2	no
P7	F6	AR	51	31	night blindness; reduction of visual acuity	1	1	(sph. -2=cyl. -0,5 α40˚)	(sph. -2)	normal	normal	n.a.	n.a.	n.a.	n.a.	n.a.	n.a.	n.a.	n.a.	n.a.	n.a.	n.a.	n.a.	B.N.L.	B.N.L.	sub-normal	sub-normal	sub-normal	sub-normal	sub-normal	sub-normal	0	0	38.5	34.8	4	24.9	4	27.6	38.5	34.8	no
P8	F6	AR	55	25	incidental diagnosis	0.7	0.9	(sph. +0,50)	not improved with lens	subcapsular posterior opacity	subcapsular posterior opacity	288	266	1132	1200	CME	CME	1.2	1.6	relatively stable	relatively stable	ring	ring	B.N.L.	B.N.L.	sub-normal	sub-normal	sub-normal	sub-normal	sub-normal	sub-normal	0	0	16.8	14.9	18.2	22.4	15.7	20.7	6.69	7.44	no
P9	F7	SP	52	47	photophobia; reduction of visual acuity	1	1	(sph. +0,75=cyl. +1 α90˚)	(sph. +1,50=cyl.-2 α180˚)	normal	normal	324	333	3518	3486	normal	normal	n.a.	n.a.	n.a.	n.a.	n.a.	n.a.	sub-normal	sub-normal	sub-normal	sub-normal	normal	normal	normal	normal	90.9	78.7	131	110	119	235	95.7	203	69.3	50.5	no
P10	F8	AR	47	11	incidental diagnosis; hearing loss	1	1	(sph. -1,25)	(sph. -1,50=cyl. -0,50 α160˚)	pseudophakic	pseudophakic	297	306	1950	2700	IRC	IRC	n.a.	n.a.	n.a.	n.a.	ring	ring	B.N.L.	B.N.L.	sub-normal	sub-normal	sub-normal	sub-normal	sub-normal	sub-normal	0	0	12.1	10	29.5	22.8	11.7	4.6	26.5	10	USH II
P11	F8	AR	58	38	reduction of visual acuity; hearing loss	0.7	0.6	(sph. -1=cyl. -0,25 α130°)	(sph. -1,50=cyl. -0,50 α10°)	initial opacity	initial opacity	228	248	702	700	VMT	ERM	n.a.	n.a.	n.a.	n.a.	patch	patch	sub-normal	sub-normal	sub-normal	sub-normal	sub-normal	sub-normal	sub-normal	sub-normal	135	122	103	92.9	191	254	186	247	67	64.6	USH II
P12	F9	AR	40	14	night blindness; narrowing of visual field	0.8	0.9	(sph. -3,50=cyl. -0,75 α180˚)	(sph. -3,50=cyl. -0,50 α150˚)	initial opacity	initial opacity	248	228	1017	805	ERM	ERM	0	0	stable	stable	ring	ring	sub-normal	sub-normal	sub-normal	sub-normal	sub-normal	sub-normal	B.N.L.	B.N.L.	19	14.8	1.67	4.68	3.5	7.17	0	5.37	0	0	USH II
P13	F10	SP	34	5	narrowing of visual field	1	1	(sph. -3=cyl. -1,50 α180˚)	(sph. -3,75=cyl. -1,50 α175˚)	normal	normal	253	154	1441	1588	normal	normal	2.5	2.8	stable	stable	n.a.	n.a.	sub-normal	sub-normal	sub-normal	sub-normal	sub-normal	sub-normal	sub-normal	sub-normal	36.8	52.6	27.2	28.7	39.6	67.8	47	92.3	11.2	14.9	no
P14	F11	SP	44	20	night blindness	0.9	0.9	not improved with lens	not improved with lens	normal	normal	260	266	1059	996	ERM	VMT	9.5	8.4	stable	stable	n.a.	n.a.	B.N.L.	B.N.L.	sub-normal	sub-normal	sub-normal	sub-normal	sub-normal	B.N.L.	0	0	2.75	4.78	17.5	17.4	11.2	8.36	1.12	0	USH II
P15	F12	AR	22	4	incidental diagnosis	1	1	(sph. -0,75=cyl. -2,25 α180˚)	(sph. -0,50=cyl. -2,25 α10˚)	normal	normal	276	263	1883	2007	IRC	IRC	n.a.	n.a.	n.a.	n.a.	ring	ring	sub-normal	sub-normal	sub-normal	sub-normal	sub-normal	sub-normal	sub-normal	sub-normal	7.76	4.94	7.78	2.61	0	1.12	0	18.9	4.05	2.95	no
P16	F12	AR	27	5	night blindness	1	1	(cyl. +0,50 α150˚)	not improved with lens	normal	normal	261	250	1230	1105	VMT	VMT	n.a.	n.a.	n.a.	n.a.	patch	patch	B.N.L.	B.N.L.	sub-normal	sub-normal	sub-normal	sub-normal	sub-normal	sub-normal	0	0	11.5	11.5	14.2	18.6	17.6	18.6	8.33	9.67	no
P17	F13	SP	44	11	night blindness	0.7	0.5	(cyl. -1 α170˚)	(sph. -0,50=cyl. -2 α170˚)	subcapsular lens opacity	pseudophakic	200	151	1156	770	ERM	VMT	n.a.	n.a.	n.a.	n.a.	ring	ring	B.N.L.	B.N.L.	sub-normal	sub-normal	sub-normal	sub-normal	sub-normal	sub-normal	0	0	10.6	5.86	7.54	9.2	8.43	9.71	3.12	5.6	USH II
P18	F14	AR	45	27	narrowing of visual field	1	0.8	(sph. +0.25)	(sph. +0,50=cyl. -2,50 α160˚)	normal	normal	277	274	2450	1906	VMT	ERM	11	6	stable	stable	n.a.	n.a.	B.N.L.	B.N.L.	sub-normal	sub-normal	sub-normal	sub-normal	sub-normal	sub-normal	0	0	15.1	8.07	24.4	18.4	12.7	4.7	17.3	12.3	no
P19	F15	SP	76	57	photophobia; reduction of visual acuity	0.0016	0.0016	not improved with lens	not improved with lens	initial opacity	initial opacity	94	133	441	665	VMT	VMT	n.a.	n.a.	n.a.	n.a.	n.a.	n.a.	sub-normal	sub-normal	sub-normal	sub-normal	sub-normal	sub-normal	sub-normal	sub-normal	37.3	52.7	39.6	44.4	57	103	59.1	107	23.6	30.8	no
P20	F16	SP	59	47	incidental diagnosis	1	1	not improved with lens	not improved with lens	normal	normal	249	235	3603	3600	VMT	N	n.a.	n.a.	n.a.	n.a.	normal	normal macula	sub-normal	sub-normal	sub-normal	sub-normal	sub-normal	sub-normal	sub-normal	sub-normal	11	6.08	62	56.8	116	109	110	105	38.6	39	no
P21	F17	SP	27	9	incidental diagnosis	0.1	0.1	(sph. -7,5=cyl. -2,25 α25˚)	(sph. -6,5=cyl. -2,25 α25˚)	normal	normal	171	143	absent	absent	normal	normal	0	0	stable	stable	normal	n.a.	B.N.L.	B.N.L.	sub-normal	sub-normal	sub-normal	sub-normal	sub-normal	sub-normal	0	0	18.4	24.2	23.2	64	24.9	69.7	3.9	12.8	no
P22	F18	AR	47	36	incidental diagnosis	0.8	1	(sph. -2=cyl. -2 α20˚)	(sph. -1,75=cyl. -1,75 α180˚)	subcapsular posterior opacity	subcapsular posterior opacity	240	244	1927	1801	VMT	VMT	6	7.9	stable	stable	normal	normal macula	sub-normal	sub-normal	sub-normal	sub-normal	sub-normal	sub-normal	sub-normal	sub-normal	3.94	1.04	26.4	27	35.2	29.2	31.3	20.8	18.1	18.8	no
P23	F19	SP	53	30	night blindness	1	0.9	(cyl -0,75 α70°)	(cyl -0,75 α90°)	subcapsular posterior opacity	subcapsular posterior opacity	320	346	1525	1500	CME	CME	4	4.3	relatively stable	stable	ring	ring	B.N.L.	B.N.L.	sub-normal	sub-normal	sub-normal	sub-normal	sub-normal	sub-normal	0	0	13.2	22.2	18.6	17.1	21.5	14.6	7.74	7.35	no
P24	F20	SP	19	12	night blindness	1	1	(sph. -2,25=cyl.-2,25 α180˚)	(sph. -1,50=cyl. -0,75 α180˚)	normal	normal	230	287	1700	2300	normal	VMT	n.a.	n.a.	n.a.	n.a.	ring	ring	B.N.L.	B.N.L.	sub-normal	sub-normal	sub-normal	sub-normal	sub-normal	sub-normal	0	0	22.6	29.5	32.1	113	36.7	122	14.4	23.1	no
P25	F21	SP	43	41	night blindness	1	1	(sph. +2)	(sph. +2)	normal	normal	222	216	1745	1800	normal	normal	n.a.	n.a.	n.a.	n.a.	normal	n.a.	sub-normal	sub-normal	sub-normal	sub-normal	sub-normal	sub-normal	sub-normal	normal	37.3	48.5	55.1	56.9	152	226	137	213	51.3	58.3	USH II
P26	F22	AD	14	9	night blindness	1	1	not improved with lens	not improved with lens	normal	normal	203	252	2581	2596	IRC	IRC	n.a.	n.a.	n.a.	n.a.	ring	ring	B.N.L.	B.N.L.	sub-normal	sub-normal	sub-normal	sub-normal	sub-normal	sub-normal	0	0	13.8	6.92	12.4	22.7	8.36	23.2	7.12	3.87	no
P27	F23	SP	11	10	night blindness	0.3	0.3	(cyl. -1 α120°)	(cyl. -0,50 α60°)	normal	normal	265	246	absent	absent	CME	CME	n.a.	n.a.	n.a.	n.a.	n.a.	n.a.	sub-normal	sub-normal	sub-normal	sub-normal	sub-normal	sub-normal	sub-normal	sub-normal	44.4	14.4	49.3	61.7	206	121	183	126	29.3	34.4	Heimler syndrome
P28	F24	SP	50	34	photophobia	0.2	0.1	(sph. -1=cyl -1,5 α155˚)	(sph. -1,5=cyl. -1 α25˚)	initial opacity	initial opacity	583	566	absent	absent	CME	CME	n.a.	n.a.	n.a.	n.a.	n.a.	n.a.	sub-normal	sub-normal	sub-normal	sub-normal	sub-normal	sub-normal	sub-normal	sub-normal	1.46	13.2	20.9	29.4	33.7	25.4	32.2	40	14.7	20.3	no
P29	F25	AR	49	43	night blindness	0.1	0.7	(sph. -2,75)	(sph. -3,50)	normal	normal	140	218	2134	1987	normal	ERM	n.a.	n.a.	n.a.	n.a.	n.a.	n.a.	sub-normal	sub-normal	sub-normal	sub-normal	sub-normal	sub-normal	sub-normal	sub-normal	17.4	26	18.8	29.7	46.7	45.4	69.7	63.8	9.67	8.68	no
P30	F26	SP	56	15	night blindness	0.8	0.4	(cyl. +0,5 α 90˚)	(cyl.+1 α 120˚)	normal	normal	189	143	890	780	normal	normal	0	0	relatively stable	relatively stable	n.a.	n.a.	sub-normal	sub-normal	sub-normal	sub-normal	sub-normal	sub-normal	sub-normal	sub-normal	72.2	75.4	51.6	57.2	84.7	216	102	231	48.3	40.4	USH II
P31	F27	SP	59	53	incidental diagnosis	0.6	1	(sph. -1=cyl. -0,5 α10˚)	(sph. -1=cyl. -2 α10˚)	normal	normal	508	266	3432	2260	CME	ERM	n.a.	n.a.	n.a.	n.a.	n.a.	n.a.	sub-normal	sub-normal	sub-normal	sub-normal	sub-normal	sub-normal	sub-normal	sub-normal	17.7	52.8	39.1	60.9	31.7	77.9	59.8	212	27.2	47.4	no
P32	F28	SP	48	42	night blindness; narrowing of visual field	0.7	0.8	(cyl. -1 α10˚)	(cyl. -1,50 α150˚)	normal	normal	219	215	3098	3114	normal	normal	n.a.	n.a.	n.a.	n.a.	ring	ring	sub-normal	sub-normal	sub-normal	sub-normal	sub-normal	sub-normal	sub-normal	sub-normal	13.6	19.3	52.7	44.5	66.4	93.3	36.5	47.7	45	15.8	USH II
P33	F29	SP	20	13	night blindness	0.9	0.6	(sph. +4,25=cyl. +1,75 α75°)	(sph. +5,25=cyl. +1,25 α100°)	normal	normal	200	197	539	423	VMT	VMT	2.2	0.2	stable	stable	n.a.	n.a.	B.N.L.	B.N.L.	sub-normal	sub-normal	sub-normal	sub-normal	sub-normal	sub-normal	0	0	52.9	54.5	31.7	40.9	41.1	36.1	28.2	25.9	no
P34	F30	AR	58	5	night blindness; hearing loss	0.8	0.8	(sph.-1,5=cyl. -0,5 α120˚)	(sph. -1,5=cyl.-0,25 α170˚)	normal	normal	240	200	1080	1235	normal	normal	n.a.	n.a.	n.a.	n.a.	n.a.	n.a.	sub-normal	sub-normal	sub-normal	sub-normal	sub-normal	sub-normal	sub-normal	sub-normal	6.72	1.65	56.6	65.7	53.9	43.8	54.9	40.5	58.9	62.1	USH II
P35	F31	AR	41	19	night blindness	0.8	1	(sph. +0,50)	not improved with lens	normal	normal	378	363	1331	1301	CME	CME	n.a.	n.a.	n.a.	n.a.	n.a.	n.a.	sub-normal	sub-normal	sub-normal	sub-normal	sub-normal	sub-normal	sub-normal	sub-normal	10.5	6.54	22.5	21.3	43	34.7	38.1	30.8	22.3	18.5	no
P36	F31	AR	43	15	night blindness	0.05	0.05	(sph. +1=cyl. +0,25 α90°)	(sph. +0,75=cyl. +0,25 α30°)	normal	normal	434	242	329	403	CME	VMT	0.4	0	stable	unstable	atrophy	atrophy	sub-normal	sub-normal	sub-normal	sub-normal	sub-normal	sub-normal	sub-normal	sub-normal	11.4	5.48	22.5	21.3	38.5	28.5	45.5	27.9	22.5	18	no
P37	F32	AR	22	0.67	nystagmus	0.6	0.9	(sph. +4,25)	(sph. +4,75)	normal	normal	269	274	2165	2581	normal	normal	12.3	10.9	unstable	unstable	n.a.	n.a.	sub-normal	sub-normal	sub-normal	sub-normal	sub-normal	sub-normal	sub-normal	sub-normal	27.8	8.51	45.9	34.6	134	215	116	157	11.8	12.8	no
P38	F32	AR	27	3	incidental diagnosis	0.6	0.6	(sph. +4,25)	(sph. +4,25)	normal	normal	229	235	2554	2284	normal	normal	8.4	5.3	relatively stable	stable	n.a.	n.a.	sub-normal	sub-normal	sub-normal	sub-normal	sub-normal	sub-normal	sub-normal	sub-normal	5.53	4.91	56.9	52.8	90.5	132	80	119	12.5	12.9	no
P39	F33	SP	69	40	narrowing of visual field; reduction of visual acuity	0.6	0.8	(sph. +3)	(sph. +2,75=cyl. +0,25 α40°)	initial opacity	initial opacity	167	168	348	685	ERM	ERM	n.a.	n.a.	n.a.	n.a.	atrophy	atrophy	sub-normal	sub-normal	sub-normal	sub-normal	sub-normal	sub-normal	sub-normal	sub-normal	8.86	7.77	16.7	14.3	28.4	34.8	29.3	33.4	15.7	15.3	USH II
P40	F34	SP	58	49	incidental diagnosis	0.7	0.9	not improved with lens	not improved with lens	normal	normal	264	262	2933	2861	VMT	VMT	n.a.	n.a.	n.a.	n.a.	n.a.	n.a.	sub-normal	sub-normal	sub-normal	sub-normal	sub-normal	sub-normal	sub-normal	sub-normal	16	8.74	41.3	34.7	81	73.8	63.7	59.2	37.2	28.9	no
P41	F35	SP	64	45	night blindness; reduction of visual acuity	0.6	0.5	not improved with lens	not improved with lens	pseudophakic	pseudophakic	229	224	434	278	ERM	ERM	0	0.6	unstable	unstable	atrophy	atrophy	sub-normal	sub-normal	sub-normal	sub-normal	sub-normal	sub-normal	sub-normal	sub-normal	18.8	13.7	1.88	6.47	0	2.22	0	9.44	0	0	no
P42	F36	SP	40	5	night blindness	0.7	0.7	not improved with lens	not improved with lens	subcapsular posterior opacity	subcapsular posterior opacity	223	235	2608	2726	normal	normal	14.3	13.5	stable	relatively stable	n.a.	n.a.	B.N.L.	B.N.L.	sub-normal	sub-normal	sub-normal	sub-normal	sub-normal	sub-normal	0	0	18.1	15.1	19.9	35.5	16.7	30.6	8.2	10.5	no
P43	F37	SP	78	50	night blindness; narrowing of visual field	0.1	0.05	not improved with lens	not improved with lens	initial opacity	initial opacity	225	227	absent	absent	LMH	LMH	n.a.	n.a.	n.a.	n.a.	atrophy/macular hole	atrophy/macular hole	sub-normal	sub-normal	sub-normal	sub-normal	sub-normal	sub-normal	sub-normal	sub-normal	7.53	9.26	35.4	37.6	59.2	64.9	45.2	58.9	23.5	30	no
P44	F38	SP	60	55	reduction of visual acuity	0.9	1	sph. + 075	sph. +1,25	initial opacity	initial opacity	271	358	3424	3546	normal	ERM	14	12	stable	stable	n.a.	n.a.	sub-normal	sub-normal	sub-normal	sub-normal	sub-normal	sub-normal	sub-normal	sub-normal	96.6	84.4	89.5	73.2	123	24	134	224	49.1	41.1	no
P45	F39	SP	71	27	narrowing of visual field	1	0.4	(sph. +3=cyl. +1,50 α80°)	(sph. +3 =cyl. +1 α25°)	normal	normal	n.a.	n.a.	n.a.	n.a.	n.a.	n.a.	n.a.	n.a.	n.a.	n.a.	n.a.	n.a.	B.N.L.	B.N.L.	sub-normal	sub-normal	sub-normal	sub-normal	sub-normal	sub-normal	0	0	12.7	15	33.1	46.2	n.a.	n.a.	14.5	12.8	no
P46	F40	AD	42	38	incidental diagnosis	0.9	0.6	(sph.+1);	(sph.+1)	subcapsular posterior opacity	subcapsular posterior opacity	267	277	4055	4460	normal	normal	n.a.	n.a.	n.a.	n.a.	n.a.	n.a.	sub-normal	sub-normal	sub-normal	sub-normal	sub-normal	sub-normal	sub-normal	sub-normal	41.1	57.2	60.5	79.3	116	136	145	198	11.6	34.4	no
P47	F41	SP	45	24	reduction of visual acuity	0.6	0.6	(sph.-1,75=cyl.-1,25 α20˚)	(sph. -0,25=cyl.-2,25 α180˚)	normal	normal	247	267	3784	4058	normal	normal	n.a.	n.a.	n.a.	n.a.	n.a.	n.a.	sub-normal	sub-normal	sub-normal	sub-normal	sub-normal	sub-normal	sub-normal	sub-normal	6.78	5.11	16.6	16.6	15.2	19.5	16.1	16.3	4.76	3.53	no
P48	F42	SP	44	38	photophobia	1	0.9	not improved with lens	not improved with lens	normal	normal	252	248	2738	3019	VMT	N	n.a.	n.a.	n.a.	n.a.	ring	ring	sub-normal	sub-normal	sub-normal	sub-normal	sub-normal	sub-normal	sub-normal	sub-normal	10.6	14.4	53.9	48.2	85	117	84.8	110	38	33.8	no
P49	F43	AD	68	14	night blindness	1	1	(sph. +1,75)	(sph. +2,25)	initial opacity	initial opacity	234	264	1353	1484	ERM	VMT	n.a.	n.a.	n.a.	n.a.	ring	ring	sub-normal	sub-normal	sub-normal	sub-normal	sub-normal	sub-normal	sub-normal	sub-normal	5.39	2.62	22.2	25.6	36.3	26.7	32.2	46.1	4.31	7.53	no
P50	F44	SP	80	64	night blindness	0.8	0.8	(sph.+2=cyl.+0,50 α110˚)	(sph. +2,5=cyl.+0,5 α105˚)	normal	normal	279	284	3379	3622	normal	normal	9.2	8.3	relatively stable	relatively stable	n.a.	n.a.	sub-normal	sub-normal	sub-normal	sub-normal	sub-normal	sub-normal	sub-normal	normal	41.9	62.3	77	98.3	91.3	196	105	283	56.8	75.5	no
P51	F45	SP	92	6	night blindness	0.3	0.4	(sph. +2)	(sph. +2)	initial opacity	initial opacity	n.a.	n.a.	n.a.	n.a.	n.a.	n.a.	n.a.	n.a.	n.a.	n.a.	n.a.	n.a.	sub-normal	sub-normal	sub-normal	sub-normal	sub-normal	sub-normal	sub-normal	sub-normal	139	65.6	79.2	32	109	241.3	62	118.2	48.2	38.3	no
P52	F46	SP	77	50	reduction of visual acuity; narrowing of visual field	0.6	0.5	(cyl.-1,5 α60˚)	(sph. +1)	initial opacity	initial opacity	234	262	absent	405	ERM	N	0	0	relatively stable	relatively stable	patch	patch	sub-normal	sub-normal	sub-normal	sub-normal	sub-normal	sub-normal	sub-normal	normal	16.7	15.9	60.2	75.5	87	131	181	198	54.5	63.2	no
P53	F47	SP	39	18	incidental diagnosis	0.8	0.7	(sph. -1=cyl.-3,5 α10˚)	(sph. -1=cyl.-3,5 α180˚)	subcapsular posterior opacity	subcapsular posterior opacity	214	198	1430	1453	VMT	VMT	n.a.	n.a.	n.a.	n.a.	ring	ring	sub-normal	sub-normal	sub-normal	sub-normal	sub-normal	sub-normal	sub-normal	sub-normal	6.5	13.3	3.26	4.03	21	25.4	15.6	21.5	0	3.4	no
P54	F48	SP	33	15	night blindness	0.9	0.9	not improved with lens	not improved with lens	normal	normal	497	533	4152	3267	CME	CME	18.2	17	stable	stable	ring	ring	B.N.L.	B.N.L.	sub-normal	sub-normal	sub-normal	sub-normal	sub-normal	sub-normal	0	0	24	29.3	17	15.4	11.2	10.3	11	10.8	no
